# Supplementary material for: 17β-Estradiol counteracts pathological microtubule remodeling to enhance right ventricular function in preclinical models
Source: J Clin Invest. 2026 May 7;136(13):e201385. doi: 10.1172/JCI201385 (PMC13318100; doi:10.1172/JCI201385)
Supplement: Supporting data values [file jci-136-201385-s117.xlsx]

## Sheet: Poly Rate (Figure A)
Time(min)	Control1	Control2	Control3	Control4	Control5	Control6	Control	Est 20 1	est 20 2	est 20 3	est 20 4	est 20 5	est 20 6	Estrogen 20nM	est 200 1	est 200 2	est 200 3	EST 200 4	est 200 5	est 200 6	Estrogen 200nM
1.02917	2273	2349.5	2153	2108	2245	2017.5	2191	2105.5	1988	2121.5	2037	2353.5	1978	2097.25	2056.5	1981	2054	2021.5	1986.5	1944	2011.4
5.14917	2066.5	2167.5	1994.5	1944.5	2062	1849.5	2014.08	1903	1793.5	1926	1855	2146	1812	1905.92	1867.5	1799	1871	1826.5	1795	1764	1825.6
9.26917	1959.5	2034.5	1895	1809	1939	1747	1897.33	1784.5	1679	1789.5	1733	2008.5	1705	1783.25	1751	1681	1735.5	1708.5	1685	1656.5	1706.5
13.3925	1981	2003	1904	1802.5	1937	1735	1893.75	1767.5	1650.5	1749.5	1696	1967	1673.5	1750.67	1732.5	1654	1708.5	1671	1649.5	1629.5	1679.1
17.5125	2012.5	2011.5	1927	1790.5	1954	1757	1908.75	1747.5	1633.5	1722.5	1670.5	1937.5	1660.5	1728.67	1711.5	1627	1670.5	1650	1624	1608	1653.4
21.6358	2069.5	2050.5	1999.5	1805	2005.5	1796.5	1954.42	1745	1639.5	1713.5	1663	1935	1663	1726.5	1708.5	1624	1679	1647.5	1621	1605	1652.8
25.7608	2167	2093.5	2087	1838.5	2087.5	1859	2022.08	1745.5	1646	1701.5	1666.5	1923	1665	1724.58	1715.5	1626.5	1667	1648.5	1614.5	1599	1651.3
29.8808	2286	2163.5	2207.5	1895	2200	1940.5	2115.42	1772.5	1655.5	1704.5	1672	1930.5	1680	1735.83	1732.5	1647.5	1667	1655.5	1621.5	1606.5	1661.8
34.0008	2453.5	2252	2359.5	1982	2364	2065.5	2246.08	1801.5	1681.5	1716	1687	1940	1701.5	1754.58	1765.5	1665	1662	1671.5	1641	1625	1677.8
38.1208	2584.5	2380	2531	2086	2561	2215.5	2393	1843.5	1716.5	1723.5	1709.5	1963.5	1736	1782.08	1808	1708	1685	1703	1658	1648	1710.4
42.2408	2809	2494	2716	2222	2787	2399	2571.17	1887	1760.5	1749.5	1725.5	1997.5	1781	1816.83	1865.5	1740.5	1705.5	1746.5	1689.5	1686	1748.8
46.3625	3016	2680.5	2927.5	2376.5	3039.5	2599	2773.17	1958.5	1811	1778	1744.5	2008.5	1833	1855.58	1903	1774	1706	1772.5	1714	1725.5	1776.2
50.4825	3019	2672.5	2915	2405.5	3085.5	2629.5	2787.83	2073.5	1905	1849.5	1823.5	2109.5	1955	1952.67	2038	1880	1784.5	1877	1815	1840.5	1884
54.6025	3470.5	3122	3347.5	2769.5	3539	3021	3211.58	2087	1895	1804	1788	2058	1941	1928.83	2032	1844	1743	1839.5	1768.5	1833.5	1858.4
58.7225	3531.5	3246	3436.5	2892	3721	3192	3336.5	2321	2093.5	1953	1945	2235	2152.5	2116.67	2251.5	2007	1874.5	1993.5	1921.5	2016	2028.5
62.8458	3923.5	3678.5	3827	3291	4176.5	3575.5	3745.33	2306.5	2053	1902	1897.5	2221.5	2202.5	2097.17	2454	2171.5	1976	2100.5	2004	2107	2161.8
66.9642	3826	3661.5	3751	3291.5	4195	3600.5	3720.92	2573.5	2257	2079.5	2055	2371	2376	2285.33	2490	2215	2010	2176.5	2103	2273	2232.9
71.0892	3925.5	3805	3805	3371	4260	3608.5	3795.83	2763	2407.5	2213.5	2188.5	2548.5	2601.5	2453.75	2706	2381.5	2158	2332	2269.5	2501	2415.7
75.2075	4117.5	4052	3994	3567.5	4493.5	3784.5	4001.5	2880	2482	2318.5	2284	2706.5	2836	2584.5	2978.5	2601.5	2348	2523.5	2471.5	2726	2635.5
79.3308	4262.5	4282	4158.5	3767.5	4723	3969.5	4193.83	2904.5	2476.5	2299	2291.5	2768.5	2923	2610.5	3226.5	2737	2445	2637.5	2568	2840.5	2777.3
83.4525	4421	4505.5	4301	3932	4909.5	4107.5	4362.75	3024	2548	2354	2318.5	2822	2930	2666.08	3265	2757	2434	2607.5	2567.5	2846.5	2782
87.5742	4483.5	4635.5	4418.5	4085.5	5106	4255	4497.33	3224.5	2700.5	2488	2467.5	2990.5	3110	2830.17	3335.5	2824	2527.5	2716	2733.5	3002	2881
91.6942	4478	4672.5	4443.5	4136.5	5167	4304	4533.58	3388.5	2843.5	2656	2586	3170	3252.5	2982.75	3404	2915.5	2651.5	2859	2911	3136.5	2993.3
95.8158	4405.5	4637	4368.5	4080	5101	4251.5	4473.92	3608.5	3047.5	2850.5	2764.5	3431	3471	3195.5	3592.5	3130	2856.5	3060	3131.5	3357	3199.2
99.9375	4269	4526.5	4242.5	3968.5	4935.5	4116.5	4343.08	3826	3249	3060.5	2953	3686.5	3675.5	3408.42	3829	3356.5	3085	3277.5	3351.5	3546	3418.8
104.061	4411.5	4665	4337.5	4035	5010.5	4118	4429.58	3891.5	3360	3228.5	3131.5	3940	3872.5	3570.67	4047	3597	3328.5	3507.5	3583.5	3743	3644.6
108.184	4510.5	4802	4431.5	4141.5	5123.5	4211.5	4536.75	3883.5	3370	3302	3179	4028.5	3878	3606.83	4174.5	3717.5	3459.5	3581.5	3648.5	3754	3737.4
112.302	4604	4931	4547	4254	5247.5	4298.5	4647	3813.5	3321.5	3285.5	3150	3990	3799.5	3560	4193	3734	3502.5	3580.5	3650	3687	3739.4
116.426	4610.5	4959	4566	4274.5	5267	4297	4662.33	3856.5	3382	3370	3217.5	4135	3859	3636.67	4253.5	3826.5	3618.5	3665.5	3743.5	3742.5	3821.3
120.546	4576.5	4939	4517.5	4234	5216.5	4233.5	4619.5	3954	3499	3551.5	3395	4341	4002.5	3790.5	4332	3928	3735.5	3779	3870	3856.5	3926.2
124.669	4573.5	4967	4530	4239	5206.5	4237	4625.5	3974	3543	3624	3468.5	4459	4040	3851.42	4369.5	3977.5	3827	3858.5	3941	3888	3984.1
128.789	4569	4936.5	4497.5	4205	5187.5	4208.5	4600.67	4071.5	3656.5	3750.5	3589	4593	4112	3962.08	4435	4052	3928.5	3927.5	4016.5	3941.5	4056.9
132.912	4448.5	4847	4413.5	4135.5	5100	4113.5	4509.67	4251	3834.5	3945	3757	4817.5	4234.5	4139.92	4433.5	4110.5	4023	4033.5	4149	4042	4128.5
137.037	4381.5	4791.5	4352.5	4080.5	5016	4033	4442.5	4366	3944.5	4080	3868.5	4947	4279	4247.5	4414.5	4104	4048	4062	4173.5	4060	4137.7
141.169	4263.5	4675.5	4222.5	3960.5	4880.5	3919	4320.25	4449.5	4003	4132.5	3901	4962	4211	4276.5	4304.5	4024	3996.5	3984.5	4104	3975	4056.9
145.299	4208	4639	4191	3926	4837.5	3889.5	4281.83	4455	4021	4160.5	3917.5	4974	4212	4290	4312	4047	4018	4014.5	4123.5	3960	4070.3
149.429	4217.5	4643.5	4206.5	3966.5	4899	3930	4310.5	4460.5	4044	4194	3938	5016.5	4195	4308	4319	4058	4042	4037	4127.5	3943	4079.8
153.561	4159	4594	4137.5	3885.5	4800	3850.5	4237.75	4460.5	4034	4191.5	3945	5014.5	4171	4302.75	4295.5	4046.5	4050.5	4037.5	4128.5	3911.5	4068.3
157.684	4128	4568	4141	3897.5	4841.5	3888.5	4244.08	4423	4025	4207	3971	5041.5	4171	4306.42	4302.5	4081.5	4079.5	4060	4131	3897.5	4084.2
161.809	4113.5	4560.5	4126	3872	4782	3812.5	4211.08	4471.5	4099	4297.5	4051	5141.5	4208.5	4378.17	4340	4116.5	4125	4101	4184	3929.5	4122.4
165.929	4114.5	4584	4134	3867.5	4766.5	3788	4209.08	4456.5	4109.5	4353	4104.5	5203	4247.5	4412.33	4371.5	4161	4183.5	4172	4236	3964	4170.4
170.054	4115.5	4591.5	4121.5	3858	4754.5	3763	4200.67	4432	4120.5	4355	4115	5227	4233.5	4413.83	4370.5	4181.5	4215.5	4183.5	4251	3945	4179.2
174.176	4113	4581.5	4122.5	3854.5	4742.5	3750	4194	4369	4076	4330	4105	5223	4224	4387.83	4407.5	4221.5	4264.5	4228.5	4279	3948	4214
178.296	4047	4523	4060	3811.5	4678	3699.5	4136.5	4390.5	4091.5	4355.5	4126.5	5227.5	4196.5	4398	4357	4190	4248	4206.5	4240	3905	4181.3
182.416	4000.5	4475.5	4027	3772.5	4643.5	3651.5	4095.08	4382.5	4100.5	4367	4131.5	5224	4173	4396.42	4323	4169	4231	4192	4226	3873.5	4157.7
186.537	3979	4447	3990	3740.5	4595	3612.5	4060.67	4353	4079.5	4357.5	4115.5	5205	4145	4375.92	4304	4164.5	4239	4240.5	4218	3846	4158.8
190.659	3970.5	4438.5	3993.5	3729	4587.5	3602.5	4053.58	4301.5	4033.5	4295	4065.5	5145	4088	4321.42	4358.5	4205.5	4265	4209	4196	3803	4168.2
194.784	4027	4526	4069	3793	4651.5	3649.5	4119.33	4119	3879	4135.5	3926.5	4976	3970	4167.67	4287.5	4130	4178	4106.5	4099	3705.5	4081.5
198.909	3973.5	4495.5	4056.5	3811	4698	3689	4120.58	4142	3885.5	4128	3892.5	4889.5	3845.5	4130.5	4138.5	4000	4053	3973	3958.5	3547.5	3942.4

## Sheet: Total Microtubule (Figure B) 
Control	Endothelin Treated	Endothelin Plus E2
31.04	50.64	35.52
46.3	60.03	50.31
38.2	66.7	30.14
36.02	47.75	42.48
40.95	44.19	34.88
45.71	48.09	36.37
43.07	57.78	34.23
37.55	44.9	35.97
44.04	57.44	30.84
43.24	45.24	37.81
39.18	54.51	42.06
39.74	40.52	43.3
44.46	52.34	42.15
33.14	52.17	34.99
28.3	54.63	38.36
32.48	48.06	32.19
32.26	54.04	35.78
41.05	44.99	33.03
40.19	57.11	31.42
40.69	43.04	40.06
36.48	50.84	38.32
35.54	52.74	37.51
40.48

## Sheet: Detyr Microtubules (Fig C)
Control	Endothelin Treated	Endothelin Plus E2
24.24	48.12	34.3
35.36	52.02	32.73
31.28	41.78	29.78
41.09	49.19	36.09
29.33	53.49	33.21
23.14	40.21	35.06
41.16	41.43	34.74
41.15	44.04	33.84
30.31	47.43	35.18
22.82	38.89	36.27
26.87	41.53	42.17
28.68	44.32	35.8
32.13	39.74	32.14
27.08	53.54	35.2
28.59	43.08	39.48
26.48	48.32	30.43
31.82	49.16	31.86
34.91	52.95	33.63
30.02	54.33	30.11
21.44	51.73	31.01
17.11	48.74	27.95

## Sheet: RVSP Values (Fig D)
Control	PAB-Vehicle	PAB-E2
21.8	39	44.9
20.9	47.2	52.4
25.5	73	60.7
24.2	59.2	83.5
20.5	92	40.53
	62.7	83.3
	70	72.4
	49.6	57.8
	54.4
	44.5

## Sheet: TAPSE Values (Fig D)
Control	PAB-Vehicle	PAB-E2
3.2	1.5	2.2
2.8	1.4	2.4
2.7	1.5	1.9
2.7	1.4	2
2.3	1.7	2.2
	1.9	2
	1.6	1.9
	1.7	2
	1.2
	1.6

## Sheet: % Change RVFW (Fig D)
Control	PAB-Vehicle	PAB-E2
164.706	33.3333	80.5556
91.5493	37.5	125
124.39	60	114.286
111.268	44.4444	109.333
147.059	41.6667	85.7143
	57.8947	126.667
	58.3333	77.2727
	66.6667	103.75
	60
	55.5556

## Sheet: Estimated RV-PA Coupling (Fig D
Control	PAB-Vehicle	PAB-E2
7.55532	0.854701	1.79411
4.38035	0.794492	2.3855
4.87805	0.821918	1.8828
4.59783	0.750751	1.30938
7.1736	0.452899	2.11484
	0.923361	1.52061
	0.833333	1.0673
	1.34409	1.79498
	1.10294
	1.24844

## Sheet: Microtubule Density (Fig E)
Control	PAB-Vehicle	PAB-E2
1.13116	3.52089	1.40495
1.02574	3.68766	1.31647
1.14861	3.39202	1.41676
1.30653	3.21479	1.37991
1.07179	3.56164	1.36429
0.893939	3.59661	1.34661
1.06889	3.65193	1.38162
1.27225	4.24105	1.14302
1.38627	4.02253	1.37247
1.13416	5.15283	1.05578
1.11858	3.46814	1.16435
1.13043	3.44549	1.25432
1.57617	4.02048	1.51845
1.19612	2.88291	1.32483
0.308901	3.43626	1.45269
0.383333	3.25172	1.83688
0.287908	2.62823	1.74351
0.297778	2.37788	1.91007
0.43835	3.00349	1.93443
0.397753	2.53813	1.89186
0.511848	3.43065	2.31667
0.470729	3.3445	2.16221
0.453771	3.8465	2.05437
0.501571	3.05405	1.16876
0.376403	3.31581	1.01702
0.555556	2.84757	1.0418
1.19394	4.66317	1.17154
1.22923	3.99345	1.18938
1.07031	3.63803	1.04095
0.953704	3.59956	1.08654
1.06525	3.55418	1.72345
1.15197	2.97754	1.36056
1.15601	3.33556	1.60847
1.33972	3.00476	1.77598
1.13583	2.95046	1.52959
1.71822	3.71648	1.57492
1.31458	4.72593	1.59109
1.36587	3.4806	1.36623
1.6777	3.16374	1.48889
1.62609	3.14	1.44008
1.46618	2.88504	1.70691
	2.93416	1.70435
	2.81408	1.89452
		1.59173
		1.45621

## Sheet: Desmin TTPower (Sup Fig 1)
Control	PAB-Vehicle	PAB-E2
66	87	75
78	91	73
95	89	67
80	78	69
88	79	84
80	72	88
85	72	71
86	73	89
81	81	89
78	87	79
68	79	82
64	89	68
69	76	65
67	75	78
71	88	82
79	78	60
81	115	103
81	106	85
68	80	82
77	76	79
75	84	68
78	88	76
84	83	71
68	85	76
73	73	81
88	71	59
91	67	68
72	77	65
76	77	73
76	97	73
89	82	74
75	80	67
80	76	101
86	74	78
77	81	81
93	67	76
82	80	111
88	88	75
56	68	69
76	79	54
81	119	66
52	77	84
71	101	66
94	75	81
81	85	77
79	85	58
80	63	66
85	91	71
75	65	66
69	64	91
70	60	68
89	72	62
75	97	113
70	83	73
80	84	75
89	88	76
78	87	68
74	74	67
71	81	80
94	81	80
81	77	85
69	81	79
77	86	91
78	81	97
71	61	94
75		97
67		84
88		89
91		84
		84
		83
		90
		88
		84
		76
		90
		71
		73
		57
		91
		50
		82
		97
		82
		121
		93
		80
		69
		91
		59
		78
		84
		116
		80
		81
		82
		81
		105

## Sheet: CM CSA Male Study (Fig F)
Control	PAB-Vehicle	PAB-E2
232.669	685.025	333.315
247.004	299.282	295.773
227.857	580.118	311.662
231.366	569.843	277.879
162.898	664.474	245.55
265.198	806.02	265.85
305.848	767.827	203.247
266.501	778.202	219.737
506.338	640.967	313.667
185.754	808.978	210.414
238.182	364.942	218.685
275.724	596.759	214.625
270.06	857.095	156.132
243.896	583.326	234.473
128.013	866.919	256.828
114.43	686.027	294.57
183.849	562.425	253.921
252.066	679.912	217.181
279.433	563.728	254.322
304.544	466.44	189.764
203.096	310.359	230.714
409.651	312.915	115.532
258.181	716.201	157.184
189.964	413.661	149.265
183.799	927.317	355.72
96.987	506.237	167.509
233.12	467.543	211.567
493.556	490.449	232.268
383.638	683.37	316.975
394.615	471.653	326.398
243.646	467.242	399.176
223.196	733.393	269.659
278.38	532.702	209.211
455.413	731.638	274.12
162.998	736.149	125.958
72.928	255.074	189.714
172.321	320.283	144.453
163.8	822.761	317.175
324.844	655.603	320.734
136.885	1640.01	196.48
245.049	739.157	243.094
113.026	649.889	194.876
158.538	725.674	231.165
271.163	373.262	226.905
330.558	456.115	376.069
149.866	407.646	230.914
259.835	286.701	210.414
64.808	216.88	311.963
126.158	786.122	228.509
504.283	483.532	240.889
107.112	666.579	267.354
172.371	212.82	477.267
263.945	266	219.336
302.941	874.838	188.411
175.329	769.631	126.86
207.207	505.185	214.474
170.617	516.061	227.356
295.573	522.327	257.73
367.348	308.153	201.041
176.582	494.509	190.917
130.118	472.756	170.517
383.137	455.714	314.318
323.992	527.139	181.794
289.407	243.545	299.282
209.512	379.929	165.154
311.261	555.257	456.215
366.546	375.919	197.733
323.591	323.29	191.268
331.059	390.204	184.601
187.859	389.602	261.74
257.479	458.671	151.17
381.883	300.936	208.61
316.875	440.477	133.326
182.496	340.332	108.164
315.221	453.108	149.566
340.984	415.666	120.294
173.073	441.78	164.853
158.838	450.2	158.788
595.706	222.744	137.787
386.896	470.099	226.504
223.998	533.354	218.735
206.906	356.722	167.159
128.715	404.489	204.249
433.209	271.263	152.874
588.94	501.977	157.234
451.103	448.647	326.699
318.829	381.733	141.446
63.405	347.349	296.174
227.606	497.566	179.84
332.914	359.429	340.583
349.003	403.887	138.839
331.41	244.247	166.858
311.161	360.832	131.622
292.365	207.858	354.065
45.11	231.666	121.647
245.5	277.228	249.811
163.349	467.242	325.897
151.119	479.723	252.868
449.8	443.434	79.244
303.742	195.829	66.513
329.455	456.867	284.395
252.317	558.766	91.323
211.467	313.065	218.434
269.709	428.046	124.755
307.802	263.093	265.9
292.916	516.713	334.518
307.151	513.856	257.078
172.822	445.84	292.365
355.469	601.621	284.596
214.675	422.132	212.82
152.022	474.159	151.32
107.062	334.367	326.348
200.139	420.829	150.668
188.26	495.06	182.045
88.416	468.646	269.759
69.169	484.384	110.119
121.046	390.655	63.355
239.786	510.548	101.147
127.612	499.671	121.297
138.037	432.106	134.729
171.319	476.966	297.227
296.124	468.445	86.762
268.256	499.772	87.514
99.794	485.336	94.381
281.237	533.404	38.143
199.237	485.336	83.454
225.902	450.902	113.377
325.145	299.081	130.92
188.561	386.094	62.703
434.211	328.553	246.001
341.585	345.645	131.922
414.864	602.222	326.097
141.396	341.384	148.613
264.998	348.201	190.917
215.828	523.029	191.368
586.133	396.469	293.267
434.813	430.552	159.49
232.769	326.498	193.774
163.7	346.246	126.96
156.382	376.47	229.561
150.919	415.165	105.257
188.16	421.631	126.509
205.101	563.528	275.624
141.446	600.568	211.367
70.923	593.15	125.457
234.924	623.524	197.633
181.594	943.155	186.456
57.09	673.496	243.445
209.211	822.811	176.882
192.42	538.065	380.38
140.995	753.241	212.018
130.569	499.27	236.679
98.741	616.056	225.551
292.515	647.382	183.499
108.866	300.033	281.237
223.095	547.238	297.978
132.574	488.093	149.916
280.937	431.806	125.356
288.555	410.303	208.76
294.019	437.219	211.066
188.812	461.979	123.402
121.647	341.635	210.214
174.577	598.212	125.356
209.913	315.471	215.427
311.311	607.034	280.686
251.064	561.723	146.558
158.437	647.583	370.205
132.424	468.846	257.329
77.339	522.577	557.162
398.825	451.504	141.947
395.266	671.542	155.43
176.582	499.872	234.624
237.481	376.42	142.699
128.965	530.948	145.606
307.853	516.513	144.052
229.812	397.572	181.945
210.264	516.763	420.578
218.835	526.387	307.151
258.532	454.511	207.357
257.078	526.587	157.685
275.323	334.818	180.842
209.362	456.494	178.236
229.661	342.281	201.041
215.226	385.619	217.883
283.543	692.061	212.519
242.443	483.184	161.996
315.371	669.879	208.961
192.12	524.334	545.784
170.617	371.515	560.019
214.324	524.379	96.335
213.021	440.694	235.977
241.44	453.013	131.471
293.066	266.853	119.041
260.537	481.354	237.396
117.186	763.739	234.942
371.859	269.487	122.291
97.238	429.983	109.928
173.925	288.589	117.248
258.382	270.469	66.948
260.136	693.935	148.088
141.396	364.776	127.201
239.235	349.958	160.585
251.715	967.662	91.897
260.838	710.36	161.433
217.331	446.63	57.664
162.898	683.536	70.875
167.961	889.11	142.643
187.959	352.056	146.571
344.893	951.014	211.465
144.503	594.451	208.788
263.294	501.17	162.727
303.492	240.61	102.296
230.012	527.994	123.675
90.571	79.043	96.672
222.193	524.379	192.051
153.275	479.658	125.772
172.02	416.459	108.5
188.411	288.455	140.01
148.062	310.771	80.337
102.15	497.421	108.991
122.6	365.356	104.081
97.589	529.601	114.123
90.521	435.829	66.189
278.38	194.371	104.751
233.32	452.834	182.187
163.6	415.834	130.191
253.82	660.729	152.819
238.533	391.778	64.181
161.445	454.753	55.477
147.711	656.177	199.683
109.618	365.534	223.159
266.752	462.162	219.097
127.812	583.07	69.536
149.616	256.856	141.527
131.672	767.399	105.643
154.478	709.645	114.391
168.813	532.145	62.752
141.696	308.316	136.439
226.554	692.775	128.093
125.858	798.329	75.338
167.108	258.284	139.385
224.749	738.835	140.144
247.856	378.13	139.564
167.459	534.62	226.462
135.782	530.33	129.254
216.078	689.73	127.602
324.543	832	62.574
160.342	817.61	204.369
263.745	776.3	164.066
154.478	530.28	144.116
139.641	492.21	215.259
183.448	923.51	115.953
180.441	608.55	177.501
253.82	498.47	149.516
156.683	266.4	169.154
192.521	474.09	117.873
114.781	371.53	86.853
313.967	409.93	172.904
121.848	729.17	240.074
190.867	711.93	176.787
252.016	770.64	132.065
214.825	285.63	57.084
163.149	285.79	159.202
212.219	446.13	70.25
132.123	485.84	91.897
153.676	313.59	61.547
150.518	484.3	229.72
204.901	288.26	112.606
184.451	261.4	173.93
83.003	367.58	192.675
300.134	459.8	163.397
179.088	789.37	61.994
237.982	291.01	144.428
106.861	865.01	109.616
222.995	366.21	185.579
90.471	407.4	158.934
278.731	414.93	87.3
90.271	328.86	96.896
55.085	369.56	193.166
294.069	627.34	131.753
168.863	492.54	215.125
312.965	558.79	199.995
126.66	504.02	127.87
99.744	725	126.933
121.597	232.73	236.638
201.292	588.56	117.025
290.61	320.67	256.365
221.141	624.1	88.46
198.786	770.2	164.914
58.844	312.65	183.437
280.636	268.54	172.814
274.02	877.7	111.49
113.076	260.58	177.099
130.369	448.05	95.423
141.646	396.8	101.984
217.682		174.153
310.208		115.418
187.609		103.769
296.675		127.245
96.586		165.188
217.331		223.857
179.489		183.069
270.411		363.966
119.542		156.179
203.247		157.718
299.683		222.091
281.889		184.246
205.151		167.134
225.451		176.279
215.276		133.228
234.072		165.459
191.769		124.174
344.342		145.269
373.463		125.306
89.799		99.276
64.85		129.335
82.39		98.099
101.091		235.129
119.122		147.261
28.877		169.986
62.217		177.184
108.589		90.946
134.386		149.977
79.802		226.301
65.296		166.229
95.958		75.147
129.566		171.435
198.656		192.349
76.499		166.999
66.858		157.809
129.521		165.278
46.685		163.196
162.638		117.157
323.58		83.431
199.593		148.076
119.212		148.348
154.917		254.55
166.566		250.385
149.561		111.227
95.021		172.567
172.1		81.711
124.166		75.6
111.758		146.809
130.994		211.544
158.711		112.721
118.051		158.624
94.307		147.669
66.144		214.079
89.531		103.893
118.81		47.804
192.006		131.824
193.122		195.745
111.579		109.823
120.417		55.908
176.117		90.584
96.94		166.003
79.489		141.693
130.816		150.113
89.844		187.551
141.349		117.293
73.642		111.046
128.227		142.961
144.696		140.018
168.44		127.614
154.738		160.616
83.774		151.064
174.332		146.718
97.565		139.701
144.071		178.995
44.319		205.297
145.5		125.17
142.554		111.182
153.667		166.727
159.916		217.565
107.786		93.345
56.682		100.136
157.506		102.263
194.282		81.123
175.626		89.498
268.728		111.77
177.813		330.12
171.252		508.03
62.44		332.76
173.127		279.75
162.147		596.25
165.182		228.28
211.822		211.75
131.753		595.86
105.152		233.77
113.677		625.47
176.653		329.08
118.096		446.95
134.565		333.03
168.351		249.15
135.279		197.52
219.722		402.73
141.795		390.38
178.393		334.73
238.735		323.91
156.613		169.18
165.45		448.38
183.928		347.37
266.987		187.36
146.035		389.33
273.459		353.13
190.399		217.3
193.434		413.01
182.008		227.35
94.039		265.58
288.812		385.93
176.787		339.24
199.058		224
144.875		267.83
212.894		511.77
260.203		462.94
131.887		290.13
82.346		225.1
275.512		305.68
146.303		311.11
197.808		352.97
301.086		494.74
145.098		351.05
280.823		259.7
144.786		674.63
152.596		344.89
155.765		235.53
71.723		465.68
119.212		671.5
175.715		247.56
257.882		204
191.694		542.64
59.628		289.58
241.235		438
238.423		279.31
213.161		483.53
405.48		289.25
167.325		316.28
77.57		174.89
227.488		387.13
204.19		550.88
262.078		424.82
304.076		213.45
327.151		255.09
273.325		608.77
214.099		256.3
138.18		376.81
174.019		298.97
111.624		126.44
127.959		334.84
130.816		346.65
105.643		295.4
199.593		408.28
156.925		222.24
199.593		247.67
188.525		440.36
162.817		404.22
77.436		282.61
75.472		361.59
169.244		191.26
167.235
144.473
175.492
123.942
133.047
179.375
101.537
215.04
281.18
217.85
243.99
159.24
204.66
305.02
188.79
234.38
151.66
172.36
189.72
235.37
119.96
230.97
252.83
205.43
143.69
265.3
283.54
219.49
162.09
227.95
197.8
181.81
236.91
231.19
202.91
180.11
171.71
167.7
213.56
165.5
264.7
257.94
89.64
221.47
107.17
240.92
193.68
140.89
204.17
298.97
195.27
204.11
139.3
165.77
215.81
212.24
233.94
258.38
212.68
171.43
224.77
237.67
207.52
211.97
146.71
186.54
317.6
268.16
219.66
235.42
179.56
142.81
211.91
269.04
186.15
133.04
73.82
148.75
119.25
198.57
198.73
144.24
222.51
140.67
151.6
271.57
161.43
153.47
196.37
224.38
150.34
154.51
182.31
126.83
167.7
88.05
85.91
163.36
84.1
169.95
187.74
157.2
190.99
150.56
195.05
177.2
228.5
121.89
139.52
203.12
181.37
169.07
130.02
285.52
185.16
158.96
164.57
122.05
192.96
122.22
203.51

[truncated: 9 more sheets: Nuclear CSA Male Study (Fig G), TT Power (Fig G_, CXN43 Quantification (FIg G), A-tubulin Western (Sup Fig 2) , B-Tubulin Western (Sup Fig 2), Detyr Western (Sup Fig 2) , CM Size Females (Sup Fig 2), Langendorff Findings (Sup Fig 2, Change in dpdt (Sup Fig 2) ]
